# Supplementary material for: Olive Oil Waste as a Source of Functional Food Ingredients: Assessing Polyphenolic Content and Antioxidant Activity in Olive Leaves
Source: Foods. 2024 Jan 6;13(2):189. doi: 10.3390/foods13020189 (PMC10814828; doi:10.3390/foods13020189)
Supplement: Supplementary file 1 [file foods-13-00189-s001.zip]

Archive with 1 entries (1 files):
- foods-2792455-supplementary.pdf
